# Supplementary material for: AdNAC20 Regulates Lignin and Coumarin Biosynthesis in the Roots of Angelica dahurica var. Formosana
Source: Int J Mol Sci. 2024 Jul 22;25(14):7998. doi: 10.3390/ijms25147998 (PMC11276817; doi:10.3390/ijms25147998)
Supplement: Supplementary file 1 [file ijms-25-07998-s001.zip]

Archive with 1 entries (1 files):
- ijms-3085018-supplementary.pdf
